# Supplementary material for: Genetic control of flowering time and fruit yield in citron watermelon
Source: Front Plant Sci. 2023 Oct 10;14:1236576. doi: 10.3389/fpls.2023.1236576 (PMC10595160; doi:10.3389/fpls.2023.1236576)
Supplement: Supplementary file 1 [file Table_1.xlsx]

## Sheet: Geographical_Origin
Supplementary Table S1. Geographical origin of the 125 citron watermelon accessions evaluated for flowering time and fruit yield components traits.
Genotype ID	Country of origin	Continent
Grif_16135	South Africa	Africa
PI_189225	Democratic Republic of Congo	Africa
PI_244017	South Africa	Africa
PI_244018	South Africa	Africa
PI_244019	South Africa	Africa
PI_248774	Namibia	Africa
PI_255137	South Africa	Africa
PI_270563	South Africa	Africa
PI_270564	South Africa	Africa
PI_271767	South Africa	Africa
PI_271769	South Africa	Africa
PI_271770	South Africa	Africa
PI_271773	South Africa	Africa
PI_271775	South Africa	Africa
PI_271779	South Africa	Africa
PI_295842	South Africa	Africa
PI_295843	South Africa	Africa
PI_295850	South Africa	Africa
PI_296335	South Africa	Africa
PI_296337	South Africa	Africa
PI_296339	South Africa	Africa
PI_296341	South Africa	Africa
PI_296342	South Africa	Africa
PI_296343	South Africa	Africa
PI_299378	South Africa	Africa
PI_299379	South Africa	Africa
PI_482252	Zimbabwe	Africa
PI_482257	Zimbabwe	Africa
PI_482259	Zimbabwe	Africa
PI_482261	Zimbabwe	Africa
PI_482265	Zimbabwe	Africa
PI_482273	Zimbabwe	Africa
PI_482276	Zimbabwe	Africa
PI_482277	Zimbabwe	Africa
PI_482282	Zimbabwe	Africa
PI_482283	Zimbabwe	Africa
PI_482293	Zimbabwe	Africa
PI_482298	Zimbabwe	Africa
PI_482308	Zimbabwe	Africa
PI_482309	Zimbabwe	Africa
PI_482311	Zimbabwe	Africa
PI_482315	Zimbabwe	Africa
PI_482316	Zimbabwe	Africa
PI_482319	Zimbabwe	Africa
PI_482321	Zimbabwe	Africa
PI_482322	Zimbabwe	Africa
PI_482324	Zimbabwe	Africa
PI_482326	Zimbabwe	Africa
PI_482333	Zimbabwe	Africa
PI_482335	Zimbabwe	Africa
PI_482336	Zimbabwe	Africa
PI_482342	Zimbabwe	Africa
PI_482355	Zimbabwe	Africa
PI_482361	Zimbabwe	Africa
PI_485579	Namibia	Africa
PI_485580	Botswana	Africa
PI_485581	Botswana	Africa
PI_485583	Botswana	Africa
PI_500303	Zambia	Africa
PI_500308	Zambia	Africa
PI_500331	Zambia	Africa
PI_500332	Zambia	Africa
PI_500334	Zambia	Africa
PI_500335	Zambia	Africa
PI_500354	Zambia	Africa
PI_505604	Zambia	Africa
PI_532624	Zimbabwe	Africa
PI_532659	South Africa	Africa
PI_532664	Eswatini	Africa
PI_532666	Eswatini	Africa
PI_532667	Eswatini	Africa
PI_532668	Eswatini	Africa
PI_532669	Botswana	Africa
PI_532670	Botswana	Africa
PI_542113	Botswana	Africa
PI_542114	Botswana	Africa
PI_542118	Botswana	Africa
PI_542123	Botswana	Africa
PI_596653	South Africa	Africa
PI_596656	South Africa	Africa
PI_596658	South Africa	Africa
PI_596659	South Africa	Africa
PI_596662	South Africa	Africa
PI_596665	South Africa	Africa
PI_596666	South Africa	Africa
PI_596668	South Africa	Africa
PI_596669	South Africa	Africa
PI_596670	South Africa	Africa
PI_596671	South Africa	Africa
PI_596675	South Africa	Africa
PI_596676	South Africa	Africa
PI_596677	South Africa	Africa
PI_596691	South Africa	Africa
PI_596696	South Africa	Africa
PI_482246	Zimbabwe	Africa
PI_482279	Zimbabwe	Africa
PI_482286	Zimbabwe	Africa
PI_482299	Zimbabwe	Africa
PI_482300	Zimbabwe	Africa
PI_482301	Zimbabwe	Africa
PI_482302	Zimbabwe	Africa
PI_482303	Zimbabwe	Africa
PI_482331	Zimbabwe	Africa
PI_482379	Zimbabwe	Africa
PI_482288	Zimbabwe	Africa
PI_485584	Botswana	Africa
PI_542119	Botswana	Africa
PI_482338	Zimbabwe	Africa
PI_255136	South Africa	Africa
PI_596692	South Africa	Africa
PI_171392	South Africa	Africa
PI_482312	Zimbabwe	Africa
PI_179881	India	Asia
PI_288316	India	Asia
PI_532819	China	Asia
Grif_15897	Russia	Europe
PI_379243	Macedonia	Europe
PI_512854	Spain	Europe
PI_606135	Russia	Europe
PI_512385	Spain	Europe
Grif_17032	United States	North America
Carolina Strongback	United States	North America
USVL_114	United States	North America
USVL_246	United States	North America
USVL_252	United States	North America
